# Supplementary material for: Visualising natural attractions within national parks: Preferences of tourists for photographs with different visual characteristics
Source: PLoS One. 2021 Jun 3;16(6):e0252661. doi: 10.1371/journal.pone.0252661 (PMC8174745; doi:10.1371/journal.pone.0252661)
Supplement: S1 Table — (XLSX) [file pone.0252661.s001.xlsx]

## Sheet: Dataset
ID	Interest	CK01	CK03	CK06	LB01	LB04	LB06	LE01	LE02	LE06	MD01	MD03	MD05	RM02	RM04	RM06	VP01	VP02	VP03	WV01	WV03	WV04	RG01	PZ01	FR01	FR02	BS01	RT01	RT02	HD01	SN01
1	GB	4	1	-3	1	1	-2	0	-1	-1	0	1	3	2	0	3	2	-3	0	0	-4	-2	-2	2	0	0	-1	1	0	-1	-1
2	GB	1	2	-4	-1	0	1	0	3	0	0	0	2	2	1	4	1	0	0	1	-2	-2	-3	-1	3	-2	-1	0	-1	-1	-3
3	GB	3	1	-2	0	3	0	-3	0	1	-1	-1	-2	4	0	0	2	-1	0	2	1	-3	-1	0	1	1	-4	2	-2	-1	0
4	GB	1	3	-2	0	-2	1	0	-1	-3	0	0	0	3	0	1	4	2	1	2	-3	-1	1	2	0	0	-1	-1	-1	-4	-2
5	GB	2	4	-4	0	3	-2	-3	0	0	1	0	2	0	-1	1	3	-2	0	1	-2	1	1	2	-1	0	-3	0	-1	-1	-1
6	GB	1	2	-1	0	0	0	1	2	0	1	2	3	4	1	3	1	0	0	0	-1	-3	-1	-2	0	-2	-1	-1	-2	-3	-4
7	GB	2	3	-4	0	0	-3	0	-2	0	-1	0	4	0	0	1	3	-1	-1	1	-3	-2	-1	1	2	1	2	1	-1	-2	0
8	GB	2	4	-3	0	2	-3	0	-1	0	1	2	3	1	-1	1	1	-4	0	0	-2	0	-1	1	-1	-1	-2	3	0	0	-2
9	GB	3	1	-4	1	-1	1	0	0	-3	1	2	0	0	0	0	4	1	3	2	-2	-1	-1	2	0	0	-2	-2	-1	0	-3
10	GB	2	4	-2	1	0	-3	2	-2	0	0	0	3	1	-2	2	1	-4	0	1	-3	-1	-1	3	0	0	-1	1	0	-1	-1
11	GB	3	2	-3	0	2	-2	1	-1	0	0	3	4	0	-2	1	1	-2	0	0	-3	-1	-1	2	1	0	-1	1	0	-1	-4
12	GB	2	3	-4	0	1	-2	4	-1	1	-1	0	2	0	-1	2	1	-3	0	-1	-3	0	0	3	0	1	-2	1	-1	0	-2
13	GB	2	2	-1	0	2	-1	-4	0	0	3	3	4	1	-3	0	1	-2	0	0	-3	0	-2	1	0	1	-1	1	-1	-2	-1
14	NB	3	4	-3	0	2	-4	1	-1	0	-1	0	2	1	0	1	2	-2	0	0	-2	-1	-1	1	1	0	0	3	-1	-2	-3
15	NB	2	3	-4	0	1	-1	4	-3	0	-1	1	3	-1	-1	0	1	-2	-3	1	-2	0	0	-2	2	0	2	1	0	-1	0
16	NB	3	2	-4	1	0	-2	2	-1	-1	-1	1	4	1	0	2	1	-3	0	1	-3	0	-1	3	0	0	0	0	-2	-1	-2
17	NB	1	3	-3	0	2	-2	2	-1	0	-1	1	4	1	-2	3	0	-4	0	1	-1	0	0	1	-1	0	-2	2	0	-1	-3
18	NB	1	3	-3	0	1	-2	2	-1	0	-1	0	4	2	-1	2	3	-1	1	1	-3	0	-2	0	0	1	0	0	-1	-2	-4
19	NB	1	2	-4	0	0	-3	3	-2	-1	0	0	3	0	-2	1	2	-1	-1	1	-2	0	-3	4	0	1	2	1	0	-1	-1
20	NB	3	2	-2	0	2	-4	-1	-3	-1	0	0	4	1	-1	1	2	-2	0	1	-2	0	0	3	0	1	-1	1	0	-3	-1
21	NB	0	1	-4	0	-2	-1	0	-1	1	0	0	1	1	-1	1	2	-1	0	0	-3	-2	0	-1	2	-2	-3	3	2	4	3
22	NB	1	0	-3	-1	-2	-1	3	0	1	1	0	-1	0	-1	0	3	-1	0	1	0	-3	-4	4	2	-2	1	2	0	2	-2
23	NB	2	1	-4	0	-1	-2	-3	1	-1	3	1	2	0	0	3	1	0	0	2	-1	-2	1	4	0	-1	-1	0	0	-3	-2
24	NB	2	1	-2	-1	3	-1	2	-1	1	2	3	4	0	-3	0	0	-4	0	0	0	1	-3	1	0	0	-1	1	-1	-2	-2
25	SB	0	0	-4	0	2	0	2	0	-1	0	0	-1	3	1	2	4	0	1	1	-1	-1	-1	-2	3	1	-2	1	-2	-3	-3
26	SB	2	3	-4	0	0	-1	2	-1	1	0	1	3	0	0	2	4	-2	1	1	-2	-1	-1	0	1	-1	0	0	-2	-3	-3
27	SB	2	4	-3	0	0	-1	3	-1	1	1	0	0	1	2	3	2	0	0	1	-2	-4	1	0	0	-1	-1	-1	-2	-3	-2
28	SB	1	3	-4	1	-1	-3	1	-3	0	0	0	4	3	1	0	0	-1	1	2	-1	-2	2	0	2	0	-1	0	-2	-1	-2
29	SB	2	3	-3	0	0	-3	1	-1	0	0	1	4	1	0	2	2	-1	1	1	-2	-1	0	3	0	0	-2	-1	-1	-4	-2
30	SB	4	1	-4	0	-3	-1	0	-2	0	0	2	-1	0	-3	2	1	-1	-2	2	0	-1	0	1	3	3	1	1	0	-1	-2
31	SB	0	1	-1	0	0	-1	1	-1	-2	0	0	0	3	-3	1	4	1	2	0	-4	-1	-2	-1	3	2	1	0	-2	2	-3
32	SB	4	1	-1	2	-3	-2	1	0	0	0	0	1	-1	-1	0	2	-1	0	3	-4	-3	1	0	1	0	3	2	-1	-2	-2
33	SB	1	4	-1	2	1	-1	3	-2	0	0	0	1	0	1	3	2	-1	1	0	-3	-1	-1	2	0	0	0	-2	-3	-2	-4
34	SB	0	4	-3	1	0	0	0	-3	0	-1	0	2	1	-1	0	1	-1	-1	3	-4	-2	0	2	1	3	2	-2	-2	1	-1
35	SB	0	1	-4	0	3	1	2	0	3	0	1	0	1	2	4	1	0	0	-1	-2	-2	-1	2	-1	-1	-1	0	-2	-3	-3
36	SB	1	2	-1	0	3	0	0	-1	2	-4	-1	-2	1	-1	4	0	0	0	0	-1	-3	3	1	2	-2	1	0	-2	1	-3
